# Supplementary material for: A Global Analysis of Tandem 3′UTRs in Eosinophilic Chronic Rhinosinusitis with Nasal Polyps
Source: PLoS One. 2012 Nov 19;7(11):e48997. doi: 10.1371/journal.pone.0048997 (PMC3501494; doi:10.1371/journal.pone.0048997)
Supplement: Table S2 — APA-switching gene names, corresponding r -value and APA site-switching information. (XLS) [file pone.0048997.s004.xls]

## Sheet: lengthened genes
lengthened gene IDs（105）	gene name	r-value in case 13	r-value in case 25	chr	strand	positon stop condon	poly site NO.	position of cleavage site	polyA signal	number of reads in case13 nasal mucosa	number of reads in case13 nasal polyp	reads in case25 nasal mucosa	reads in case25 nasal polyp
uc001aky.2	KIAA0562	0.303137	0.606587	chr1	-	3731966	3	3728656,3728785,3731353,	AATAAA,AATGAA,AATAAA,	0,0,1,	102,0,9,	7,0,6,	26,5,0,
uc001aqs.3	ubiquitination factor E4B (UFD2 homolog, yeast)	0.299342	0.360858	chr1	+	10240014	3	10240288,10240657,10241294,	AATAAA,AATAAA,AATAAA,	0,6,48,	0,0,200,	7,3,46,	0,0,143,
uc001bvw.1	tyrosyl-tRNA synthetase	0.240779	0.20221	chr1	-	33241582	2	33240848,33241262,	AATAAA,AATATA,	107,11,	176,0,	157,24,	70,0,
uc001ccs.2	c-myc binding protein	0.244092	0.229554	chr1	-	39330342	4	39328637,39329180,39330169,39330264,	AATAAA,none,AATAAA,none,	2,21,0,0,	159,78,6,0,	29,46,47,2,	0,66,1,0,
uc001cir.2	transmembrane protein 125	0.268899	0.188398	chr1	+	43739053	2	43739227,43739671,	ATTAAA,AATAAA,	47,228,	8,382,	29,247,	0,126,
uc001dcn.2	phosphodiesterase 4B, cAMP-specific (phosphodiesterase E4 dunce homolog, Drosophila)	0.808224	0.628053	chr1	+	66838361	2	66839957,66840261,	AATAAA,AATAAA,	12,4,	0,27,	15,7,	1,16,
uc001dra.2	asparagine-linked glycosylation 14 homolog (S. cerevisiae)	0.458714	0.424939	chr1	-	95448632	3	95448300,95448368,95448480,	AATATA,GATAAA,multi,	1,61,7,	25,44,0,	0,40,8,	11,41,0,
uc001gvw.2	transmembrane protein 9	0.387585	0.202156	chr1	-	201104791	4	201103902,201104365,201104597,201104646,	ATTAAA,GATAAA,none,none,	141,0,98,0,	476,0,44,0,	310,0,44,0,	278,1,4,0,
uc001iia.2	neuroepithelial cell transforming 1	0.210407	0.120054	chr10	+	5498957	6	5499674,5500171,5500287,5500337,5500372,5500415,	ATTAAA,GATAAA,AGTAAA,AATATA,AATAGA,ATTAAA,	18,11,0,0,0,247,	4,0,0,0,0,626,	21,24,2,2,3,863,	0,0,0,0,0,485,
uc001jrm.2	sphingosine-1-phosphate lyase 1	0.520266	0.944444	chr10	+	72637092	5	72637338,72637402,72639739,72639858,72640943,	TATAAA,none,AATATA,ATTAAA,AATAAA,	0,2,0,5,0,	0,0,0,90,0,	17,0,0,1,0,	0,0,0,17,0,
uc001jrn.1	pterin-4 alpha-carbinolamine dehydratase/dimerization cofactor of hepatocyte nuclear factor 1 alpha	0.23548	0.249841	chr10	-	72643707	2	72643268,72643452,	AATAAA,AATAAA,	41,16,	101,11,	80,42,	40,4,
uc001jso.1	sparc/osteonectin, cwcv and kazal-like domains proteoglycan (testican) 2	0.394234	0.437365	chr10	-	73822518	3	73818794,73820525,73822164,	AATAAA,CATAAA,AATACA,	0,12,14,	92,57,27,	3,58,45,	20,12,9,
uc001jwf.2	adaptor-related protein complex 3, mu 1 subunit	0.35138	0.355997	chr10	-	75883568	6	75880017,75881527,75882405,75882709,75882831,75883473,	AATAAA,AATAAA,AATATA,ATTAAA,AGTAAA,AATACA,	42,0,0,0,16,2,	58,1,0,2,0,0,	22,5,0,2,0,0,	100,0,0,1,0,0,
uc001ltd.2	toll interacting protein	0.732221	0.337981	chr11	-	1298269	5	1295602,1296220,1296890,1297861,1298159,	AATAAA,ATTAAA,multi,AATAGA,none,	11,0,0,95,0,	65,0,0,13,0,	6,5,30,38,2,	20,0,0,15,0,
uc001nvd.3	transmembrane protein 179B	0.237593	0.218763	chr11	+	62557519	3	62557603,62557711,62557870,	none,none,AATGAA,	0,176,51,	0,314,300,	0,233,91,	0,80,81,
uc001owe.1	arrestin, beta 1	0.363906	0.228441	chr11	-	74977207	5	74976501,74976589,74976658,74976718,74976773,	none,none,none,none,none,	2,8,26,24,4,	0,23,0,0,5,	54,9,0,0,25,	79,28,5,0,6,
uc001pfb.2	angiomotin like 1	0.384742	0.276331	chr11	+	94603960	5	94604305,94608319,94609374,94609827,94609911,	TATAAA,ATTAAA,AATATA,AATAAA,AATAAA,	10,0,0,28,0,	0,0,0,36,0,	33,0,12,91,4,	2,0,0,71,0,
uc001pnj.3	6-pyruvoyltetrahydropterin synthase	0.671193	0.517482	chr11	+	112104278	3	112104481,112104527,112104691,	multi,ATTAAA,AATAAA,	0,18,0,	0,13,45,	4,1,0,	7,137,0,
uc001rap.1	cAMP responsive element binding protein-like 2	0.361245	0.255541	chr12	+	12794932	10	12795082,12795240,12795290,12795925,12796411,12796955,12797246,12797542,12797817,12798041,	none,none,none,none,AATAAA,AATGAA,AATAAA,AATATA,CATAAA,ATTAAA,	0,4,0,8,7,12,60,1,0,3,	0,0,0,0,11,0,0,0,0,24,	12,0,4,16,5,5,141,0,1,16,	0,0,0,0,0,5,199,0,2,10,
uc001row.2	splicing factor, arginine/serine-rich 2, interacting protein	1	0.391064	chr12	-	46315831	3	46312917,46313822,46315661,	AATAAA,AATAAA,AATAAA,	0,0,17,	137,0,0,	56,0,55,	25,0,0,
uc001rsr.2	ADP-ribosylation factor 3	0.19118	0.295244	chr12	-	49332730	4	49329994,49331317,49332290,49332499,	ATTAAA,AATAAA,none,none,	448,13,5,15,	606,0,0,0,	415,15,4,53,	671,0,0,0,
uc001scb.3	zinc finger protein 740	0.340977	0.301432	chr12	+	53581374	4	53581735,53583005,53584595,53584646,	none,AATAAA,multi,AATAAA,	7,5,3,62,	0,0,23,250,	0,14,20,74,	0,0,8,169,
uc001sgc.3	NCK-associated protein 1-like	0.615587	0.324949	chr12	+	54936469	2	54936745,54936890,	AATGAA,ATTAAA,	23,23,	0,72,	11,29,	2,45,
uc001swt.2	RAB21, member RAS oncogene family	0.496165	0.680009	chr12	+	72179453	3	72180403,72180472,72180527,	multi,TATAAA,none,	6,7,1,	0,54,0,	12,1,0,	7,37,0,
uc001viy.3	DIS3 mitotic control homolog (S. cerevisiae)	0.610541	0.884652	chr13	-	73333933	5	73329545,73332534,73333082,73333188,73333810,	AATAAA,none,multi,AATAAA,none,	0,0,5,4,0,	0,0,26,0,0,	0,0,1,45,0,	0,0,4,0,0,
uc001wjo.2	embryonal Fyn-associated substrate	0.166861	0.241307	chr14	-	23826435	2	23825615,23825873,	multi,AATAAA,	414,38,	205,0,	226,31,	255,1,
uc001xfb.3	SIX homeobox 1	0.247134	0.207068	chr14	-	61113001	5	61111421,61111990,61112372,61112482,61112574,	ATTAAA,ATTAAA,AATAAA,none,none,	101,38,0,0,4,	354,15,12,0,0,	191,49,0,6,0,	129,9,0,0,0,
uc001ziw.2	zinc finger protein 770	0.502347	0.296009	chr15	-	35273560	3	35270545,35270768,35271745,	AATAAA,AATAAA,AGTAAA,	10,13,2,	65,0,0,	84,19,0,	76,0,0,
uc001zls.3	isovaleryl Coenzyme A dehydrogenase	0.799928	0.403339	chr15	+	40710462	3	40711052,40712643,40713499,	AATAAA,ATTAAA,AATAAA,	24,3,4,	0,22,50,	39,42,6,	0,0,6,
uc001zsu.2	protein disulfide isomerase family A, member 3	0.105597	0.324603	chr15	+	44063416	5	44063572,44063742,44064621,44064657,44064801,	none,AATAAA,AGTAAA,AGTAAA,TATAAA,	6,500,5,44,3,	0,462,0,9,70,	17,166,0,1,0,	5,188,0,16,36,
uc002acd.1	cAMP-regulated phosphoprotein 19 pseudogene; cAMP-regulated phosphoprotein, 19kDa	0.57759	0.585554	chr15	-	52844131	5	52839386,52839432,52841320,52841359,52843385,	ATTAAA,AATAAA,AATAAA,AATAAA,AATACA,	10,11,0,0,63,	0,44,0,0,8,	0,8,4,0,103,	37,31,0,0,38,
uc002amc.2	carbonic anhydrase XII	0.195362	0.313487	chr15	-	63618484	4	63615732,63615998,63616140,63617655,	TATAAA,none,none,AATACA,	123,11,6,8,	131,7,0,0,	28,33,0,12,	45,43,0,0,
uc002cit.2	STIP1 homology and U-box containing protein 1	0.232869	0.185447	chr16	+	732489	2	732744,732798,	AATAAA,none,	636,0,	175,13,	591,16,	411,56,
uc002dfr.2	coenzyme Q7 homolog, ubiquinone (yeast)	1	0.75801	chr16	+	19089480	2	19090582,19091349,	AATAAA,AATAAA,	30,0,	0,6,	48,5,	3,20,
uc002glp.1	major facilitator superfamily domain containing 6-like	1	0.935414	chr17	-	8700678	2	8700428,8700478,	AATACA,AGTAAA,	0,1,	91,0,	0,35,	9,1,
uc002iaz.2	enhancer of zeste homolog 1 (Drosophila)	0.37091	0.30068	chr17	-	40854550	2	40852295,40852337,	AATAAA,AATAAA,	11,2,	93,0,	41,10,	60,1,
uc002klm.3	structural maintenance of chromosomes flexible hinge domain containing 1	0.198967	0.44462	chr18	+	2802550	3	2802932,2803605,2805013,	TATAAA,AATAAA,AATAAA,	6,17,28,	0,103,385,	1,34,29,	0,10,66,
uc002klr.2	myosin, light chain 12A, regulatory, non-sarcomeric	0.294076	0.279631	chr18	+	3255916	2	3256122,3256226,	AATAAA,multi,	50,85,	70,704,	73,64,	59,172,
uc002mek.2	myeloid/lymphoid or mixed-lineage leukemia (trithorax homolog, Drosophila); translocated to, 1	0.405518	0.195932	chr19	-	6213053	2	6210394,6212479,	AATAAA,none,	47,28,	37,0,	160,14,	146,0,
uc002njr.2	ubiquitin A-52 residue ribosomal protein fusion product 1	0.105917	0.185136	chr19	+	18685960	3	18686049,18686250,18688268,	AATAAA,AGTAAA,AATAAA,	388,39,222,	476,0,393,	669,25,437,	452,25,634,
uc002olu.1	translocase of inner mitochondrial membrane 50 homolog (S. cerevisiae)	0.884113	0.560615	chr19	+	39980460	3	39980560,39980731,39980778,	AATAAA,none,AATACA,	56,0,0,	3,14,0,	67,7,0,	6,12,0,
uc002rgy.2	hydroxyacyl-Coenzyme A dehydrogenase/3-ketoacyl-Coenzyme A thiolase/enoyl-Coenzyme A hydratase (trifunctional protein), alpha subunit	0.199376	0.133914	chr2	-	26414119	2	26413513,26413740,	ATTAAA,AATAAA,	6,63,	144,267,	74,526,	54,180,
uc002ruf.2	prolyl endopeptidase-like	0.830662	0.314817	chr2	-	44548495	4	44545904,44546709,44546792,44547977,	ATTAAA,ATTAAA,AATAAA,AATAAA,	2,0,6,7,	40,0,0,0,	15,11,9,23,	38,0,1,13,
uc002soz.2	trans-golgi network protein 2	0.256648	0.603496	chr2	-	85549859	3	85545153,85545342,85545396,	AATAAA,AATAGA,GATAAA,	24,2,0,	143,0,0,	27,0,29,	64,0,0,
uc002sqc.2	chromosome 2 open reading frame 68	0.56016	0.530723	chr2	-	85836068	5	85832379,85833780,85834283,85835005,85835412,	AATAAA,ATTAAA,AATACA,CATAAA,AATAAA,	6,5,0,1,28,	91,0,0,0,21,	6,28,2,9,26,	42,3,1,0,11,
uc002ubu.2	proteasome (prosome, macropain) 26S subunit, non-ATPase, 14	0.40519	0.362372	chr2	+	162267911	2	162267926,162268226,	AATAAA,AATAAA,	3,12,	0,55,	30,60,	0,39,
uc002vgj.3	insulin-like growth factor binding protein 5	0.37727	0.128478	chr2	-	217541474	12	217536830,217536952,217537106,217537178,217537614,217539766,217540269,217540743,217540798,217541132,217541216,217541343,	AATAAA,AATAAA,AATAAA,none,ACTAAA,none,AATAAA,ATTAAA,TATAAA,AATAGA,none,AATATA,	71,60,1,0,0,0,0,23,4,0,183,2,	694,163,0,0,11,0,0,10,0,0,217,0,	212,239,1,1,4,2,7,3,0,0,96,36,	100,75,0,0,5,0,1,0,0,0,16,7,
uc002vni.2	acyl-CoA synthetase long-chain family member 3	0.147344	0.207842	chr2	+	223806372	4	223806538,223806859,223806954,223808071,	AGTAAA,none,multi,AGTAAA,	37,0,29,0,	135,0,241,0,	40,40,85,0,	15,0,98,0,
uc002waz.2	high density lipoprotein binding protein	0.444296	0.348291	chr2	-	242169016	2	242166710,242168631,	AATAAA,AATAAA,	64,168,	48,11,	131,189,	238,78,
uc002wef.1	family with sequence similarity 110, member A	0.326732	0.331727	chr20	+	826335	2	826590,826918,	AATACA,AATAAA,	2,15,	0,147,	20,65,	1,77,
uc002xua.2	staufen, RNA binding protein, homolog 1 (Drosophila)	1	0.326142	chr20	-	47731415	3	47729879,47730064,47730411,	AATAAA,multi,ATTAAA,	0,15,0,	71,0,0,	31,42,0,	37,12,0,
uc002xwf.1	ATPase, class II, type 9A	0.149091	0.135696	chr20	-	50217750	4	50213318,50213951,50213992,50217402,	AATAAA,AATATA,ATTAAA,GATAAA,	355,0,0,16,	409,0,2,0,	559,0,15,17,	568,0,0,0,
uc002ypa.2	superoxide dismutase 1, soluble	0.145711	0.118055	chr21	+	33040891	6	33040906,33040985,33041045,33041098,33041169,33041235,	AATAAA,ATTAAA,none,TATAAA,ATTAAA,multi,	12,879,0,0,3,13,	4,2528,5,0,8,302,	28,1683,0,0,10,48,	0,985,0,0,0,85,
uc002zhu.1	collagen, type VI, alpha 1	0.287936	0.103978	chr21	+	47423927	2	47424013,47424961,	AGTAAA,AATAAA,	17,88,	4,269,	21,367,	14,817,
uc003bbx.2	N-acetylgalactosaminidase, alpha-	0.42809	0.390758	chr22	-	42456283	2	42454381,42455771,	AATAAA,AATAAA,	9,60,	61,48,	18,162,	30,37,
uc003bsz.1	tubulin tyrosine ligase-like family, member 3; actin related protein 2/3 complex, subunit 4, 20kDa	0.163621	0.23739	chr3	+	9847899	2	9848187,9848788,	none,ATTAAA,	19,159,	12,421,	48,353,	2,400,
uc003bzp.1	SH3-domain binding protein 5 (BTK-associated)	0.560505	0.281109	chr3	-	15297593	4	15296366,15296419,15296726,15297488,	multi,none,AATAAA,AATATA,	8,0,3,5,	28,0,0,0,	34,2,4,0,	80,0,0,0,
uc003dqs.2	CGG triplet repeat binding protein 1	0.48296	0.391698	chr3	-	88104623	4	88101167,88101281,88102019,88104554,	AATAAA,ATTAAA,AGTAAA,ATTAAA,	20,3,3,10,	17,120,0,0,	6,1,0,2,	31,32,3,0,
uc003dzq.2	chromosome 3 open reading frame 17	0.246533	0.242289	chr3	-	112724383	2	112721294,112723769,	ATTAAA,ATTAAA,	3,69,	116,229,	3,109,	18,88,
uc003eei.3	golgin B1, golgi integral membrane protein	0.513846	0.43372	chr3	-	121383327	3	121382056,121382100,121382959,	AATAAA,ATTAAA,AATAAA,	18,0,31,	191,0,22,	25,0,96,	40,0,22,
uc003eho.2	integrin, beta 5	0.53959	0.362123	chr3	-	124482470	2	124481820,124482011,	multi,AATAAA,	15,26,	127,14,	57,18,	124,2,
uc003esh.3	muscle RAS oncogene homolog	0.459279	0.649319	chr3	+	138121111	2	138121982,138124375,	TATAAA,AATAAA,	5,15,	0,81,	27,8,	6,41,
uc003gmf.2	WD repeat domain 1	0.306009	0.152415	chr4	-	10077002	3	10075965,10076105,10076780,	ATTAAA,ATTAAA,AATAAA,	66,69,153,	203,544,171,	146,51,164,	166,47,95,
uc003ixn.2	UFM1-specific peptidase 2	0.351316	0.39916	chr4	-	186321546	2	186320695,186321470,	CATAAA,multi,	8,43,	31,32,	3,31,	14,18,
uc003jpz.2	phosphatidic acid phosphatase type 2A	0.90728	0.48058	chr5	-	54721034	3	54720686,54720764,54720817,	ATTAAA,multi,ATTAAA,	1,15,3,	20,0,0,	21,0,11,	43,0,0,
uc003jqw.3	mitogen-activated protein kinase kinase kinase 1	0.625863	0.38409	chr5	+	56189507	2	56191912,56191973,	ATTAAA,AATAAA,	17,14,	0,35,	28,75,	0,89,
uc003jrn.2	polo-like kinase 2 (Drosophila)	0.197967	0.414963	chr5	-	57750410	2	57749815,57749903,	AATAAA,AATAAA,	72,101,	287,165,	51,162,	203,104,
uc003lay.2	chemokine (C-X-C motif) ligand 14	0.500835	0.501184	chr5	-	134907543	2	134906374,134907384,	AATAAA,none,	16,10,	30,0,	14,32,	63,15,
uc003ldm.2	SIL1 homolog, endoplasmic reticulum chaperone (S. cerevisiae)	0.375	0.218628	chr5	-	138282806	2	138282412,138282680,	ATTAAA,ATTAAA,	0,63,	63,105,	0,218,	7,95,
uc003mcc.2	ribosomal protein L26-like 1	0.469157	0.633697	chr5	+	172396544	2	172396727,172396771,	AATAAA,AATAAA,	18,28,	0,36,	52,12,	6,31,
uc003mfx.2	PRELI domain containing 1; similar to Px19-like protein (25 kDa protein of relevant evolutionary and lymphoid interest) (PRELI)	0.532377	0.382665	chr5	+	176733571	2	176733660,176733958,	ATTAAA,AATAAA,	51,64,	6,231,	16,56,	1,157,
uc003mtl.3	forkhead box Q1	0.40302	0.439633	chr6	+	1314151	2	1314943,1314991,	TATAAA,AATAAA,	5,22,	0,157,	23,45,	0,60,
uc003ncs.2	ring finger protein 144B	0.521198	0.520409	chr6	+	18465298	3	18466336,18468809,18468847,	AATAAA,ATTAAA,AATAAA,	8,0,11,	0,0,20,	20,4,35,	0,0,150,
uc003ntl.2	HLA complex P5	0.482521	0.33958	chr6	+	31431212	4	31432007,31432757,31433480,31433578,	none,AAGAAA,AATAAA,ATTAAA,	0,0,38,58,	0,0,2,115,	5,13,25,46,	0,0,27,80,
uc003owp.2	mitochondrial ribosomal protein L14	0.509154	0.338324	chr6	-	44081580	2	44081376,44081433,	AATAAA,AATAAA,	53,70,	253,27,	99,66,	64,4,
uc003pek.2	protein tyrosine phosphatase type IVA, member 1	0.13313	0.501934	chr6	+	64290079	12	64290085,64290723,64291026,64291075,64291359,64291419,64291465,64292328,64293178,64293281,64293412,64293487,	AATAAA,ATTAAA,none,none,AATAAA,AATGAA,AATAAA,AATAAA,AATACA,ATTAAA,ATTAAA,AATAAA,	0,0,0,0,113,0,4,1,0,63,0,7,	12,0,0,0,198,0,0,0,0,257,0,0,	0,0,0,26,88,0,0,0,2,66,1,0,	0,0,11,0,43,0,15,0,0,463,15,0,
uc003pwp.3	TSPY-like 1	0.12338	0.135306	chr6	-	116599680	4	116597810,116597891,116598191,116598290,	ATTAAA,AATAAA,AATATA,AGTAAA,	1,135,3,0,	0,934,0,0,	0,248,10,0,	0,222,0,0,
uc003qsi.1	superoxide dismutase 2, mitochondrial	0.52915	0.725995	chr6	-	160103525	4	160102751,160103313,160103380,160103431,	none,multi,CATAAA,AATACA,	0,9,6,0,	0,21,0,0,	0,11,10,45,	0,24,0,0,
uc003tct.2	LSM5 homolog, U6 small nuclear RNA associated (S. cerevisiae)	0.153777	0.544262	chr7	-	32526873	4	32524952,32525934,32526420,32526650,	none,none,ATTAAA,AATAAA,	0,0,1,28,	0,0,104,250,	0,14,0,53,	63,0,0,40,
uc003tfo.3	secreted frizzled-related protein 4	0.175443	0.14684	chr7	-	37947081	6	37945538,37945733,37945869,37946404,37946618,37946725,	AATAAA,AATAAA,AATAAA,AATAAA,AATATA,AATAAA,	0,0,0,133,0,7,	0,0,0,213,0,0,	0,0,1,612,3,43,	0,0,0,343,0,0,
uc003vej.2	B-cell receptor-associated protein 29	0.968246	0.524946	chr7	+	107258808	9	107258831,107259032,107259098,107259310,107259463,107259886,107260916,107260960,107263756,	TATAAA,AATATA,AATAAA,none,none,TATAAA,AATAAA,ATTAAA,ATTAAA,	0,0,0,0,0,0,25,1,0,	0,0,0,0,0,0,0,39,0,	16,2,1,4,0,0,29,0,1,	0,0,0,0,0,15,40,0,40,
uc003voz.2	nuclear respiratory factor 1	0.534796	0.728836	chr7	+	129395021	3	129395853,129396562,129396912,	ATTAAA,ATTAAA,AATAAA,	23,10,19,	0,0,25,	84,3,33,	0,4,106,
uc003wsx.2	methionine sulfoxide reductase A	0.407774	0.866279	chr8	+	10285822	2	10285869,10286389,	AGTAAA,AATAAA,	29,3,	51,78,	55,9,	0,62,
uc003xpx.3	heparan-alpha-glucosaminide N-acetyltransferase	0.90325	0.590097	chr8	+	43054712	4	43055136,43055690,43056965,43057968,	none,AATAAA,AATAAA,AATAAA,	0,2,9,0,	0,0,0,26,	0,0,52,12,	0,0,0,9,
uc003xzf.2	chromosome 8 open reading frame 84	0.611742	0.620849	chr8	-	73979576	8	73976781,73976826,73977452,73978159,73978337,73978774,73979255,73979551,	AATAAA,CATAAA,AATAAA,multi,none,AATAAA,AGTAAA,TATAAA,	3,0,0,0,0,5,24,0,	0,0,0,52,0,0,2,0,	1,0,1,1,0,0,0,9,	1,0,149,0,0,0,9,0,
uc003ygx.2	dpy-19-like 4 (C. elegans)	0.699025	0.347614	chr8	+	95802138	3	95803182,95804061,95806060,	AATAAA,AATAAA,AATAAA,	0,1,1,	0,0,43,	0,4,15,	0,1,67,
uc003ykz.3	ATPase, H+ transporting, lysosomal 42kDa, V1 subunit C1	0.285648	0.226609	chr8	+	104080975	5	104081502,104081789,104084538,104084716,104085276,	AATAAA,AATAAA,AATAAA,AATAAA,AATAAA,	58,12,2,4,60,	8,25,0,0,94,	106,24,0,8,83,	46,20,0,0,112,
uc004bma.2	RNA binding motif protein 18	0.326742	0.364146	chr9	-	125004163	4	125001834,125002290,125002977,125003949,	AGTAAA,AATAAA,AATATA,AATAAA,	6,30,0,9,	0,207,0,0,	0,40,0,19,	0,28,0,0,
uc004cfb.2	retinoid X receptor, alpha	0.367681	0.389592	chr9	+	137328460	7	137328622,137328874,137329109,137331718,137331967,137332229,137332430,	none,none,none,TATAAA,none,none,AATACA,	14,0,0,0,0,0,5,	4,8,8,0,0,0,35,	13,1,7,0,0,0,62,	0,0,0,0,0,0,94,
uc004eef.2	SH3 domain binding glutamic acid-rich protein like	0.454326	0.456311	chr23	+	80552726	3	80553091,80553195,80554042,	ATTAAA,ATTAAA,AATAAA,	46,0,34,	11,0,68,	106,0,37,	32,0,81,
uc004fof.2	magnesium transporter 1	0.383872	0.359669	chr23	-	77084717	7	77081865,77082542,77082773,77084087,77084498,77084539,77084631,	AATAAA,ATTAAA,none,AATACA,none,none,none,	38,1,0,3,23,0,0,	22,0,0,0,0,0,0,	31,0,0,0,7,0,0,	93,2,0,0,0,0,0,
uc004fuk.2	eukaryotic translation initiation factor 1A, Y-linked	0.363364	0.502079	chr24	+	22754232	2	22754514,22755038,	AATAAA,AATAAA,	37,2,	71,64,	41,5,	19,27,
uc009wty.2	death effector domain containing	0.162304	0.268133	chr1	-	161091937	4	161090764,161091123,161091445,161091665,	AATAAA,AATAAA,none,none,	6,75,6,0,	85,380,1,0,	26,226,7,0,	57,134,0,0,
uc010hid.2	similar to HIG1 domain family, member 1A; HIG1 hypoxia inducible domain family, member 1A; HIG1 hypoxia inducible domain family, member 1D	0.814955	0.79559	chr3	-	42826763	4	42824398,42825728,42825796,42826658,	ATTAAA,none,ATTAAA,multi,	0,0,9,44,	0,0,36,0,	1,0,12,40,	25,0,5,3,
uc010kjy.2	acetyl-Coenzyme A acetyltransferase 2	0.342808	0.442584	chr6	+	160199861	3	160199875,160199926,160200081,	AATGAA,AATAAA,AATAAA,	0,63,19,	0,97,168,	5,139,74,	0,13,67,
uc010mvi.2	CDK5 regulatory subunit associated protein 2	0.379536	0.331165	chr9	-	123151514	3	123151155,123151404,123151479,	ATTAAA,AAGAAA,AATAAA,	45,0,53,	31,0,4,	61,0,74,	61,0,16,
uc010rcf.1	dickkopf homolog 3 (Xenopus laevis)	0.577674	0.337748	chr11	-	11986011	4	11984574,11984654,11984745,11985481,	AATAAA,multi,none,none,	0,26,3,27,	20,23,0,0,	0,45,7,9,	0,99,0,0,
uc010tfk.1	chromosome 13 open reading frame 30	1	0.3318	chr13	+	43362926	6	43362950,43363042,43363163,43363714,43365378,43365682,	none,TATAAA,AGTAAA,CATAAA,AATACA,AATAAA,	0,2,0,0,0,0,	0,0,0,0,0,40,	11,60,2,4,0,58,	0,0,0,0,0,14,
uc010voi.1	zinc finger, DHHC-type containing 7	0.512371	0.294538	chr16	-	85009949	2	85008070,85008178,	AATAAA,AATAAA,	96,61,	200,0,	119,24,	162,1,
uc010wta.1	phosphoribosyl pyrophosphate synthetase-associated protein 1	0.316522	0.332483	chr17	-	74307623	4	74307015,74307104,74307325,74307421,	AATAAA,AATGAA,multi,GATAAA,	104,0,16,5,	160,0,0,0,	123,3,29,6,	154,0,0,1,
uc010xjb.1	general transcription factor IIF, polypeptide 1, 74kDa	0.491553	0.245389	chr19	-	6380292	3	6379578,6380191,6380262,	AATAAA,AATACA,AATACA,	92,14,28,	367,1,0,	94,15,17,	124,6,4,
uc011cea.1	eukaryotic translation initiation factor 4E; similar to hCG1777996; similar to eukaryotic translation initiation factor 4E	0.566306	0.552085	chr4	-	99802179	6	99799912,99800023,99800429,99800723,99801021,99801209,	AATAAA,ATTAAA,AATAAA,AATAAA,AATAAA,AATAAA,	0,0,5,0,6,0,	0,55,60,0,0,0,	0,7,13,19,2,2,	10,0,0,0,0,1,
uc011csu.1	collagen, type IV, alpha 3 (Goodpasture antigen) binding protein	0.712544	0.207222	chr5	-	74670016	5	74666935,74667163,74667873,74668208,74668444,	ATTAAA,ATTAAA,AATAAA,AAGAAA,TATAAA,	21,0,0,32,0,	111,0,0,0,0,	105,5,19,0,35,	95,0,0,17,0,
uc011jxn.1	ets variant 1	0.339987	0.480826	chr7	-	13935491	6	13930860,13932657,13932897,13933287,13934007,13935364,	AATAAA,AATAAA,AATAAA,AATATA,none,AATACA,	0,0,7,0,1,0,	0,0,86,0,0,0,	1,0,16,1,3,11,	0,0,42,0,0,0,
uc011jzo.1	Tax1 (human T-cell leukemia virus type I) binding protein 1	0.374077	0.420088	chr7	+	27868448	5	27868760,27868879,27869188,27869292,27869366,	AATAAA,AATAAA,ATTAAA,ATTAAA,ATTAAA,	0,54,0,14,31,	0,41,0,154,90,	0,113,1,68,66,	0,20,0,97,120,

## Sheet: shortened genes
shortened gene IDs(90)	gene names	r-value in case 13	r-value in case 25	chr	sense/antisense	stop condon	number of cleavage site	cleavge site position	polyA signal	number of reads in of case 13 (nasal mucosa)	number of reads in case13 (nasal mucosa)	number of reads in case25(nasal mucosa)	number of reads in case25(nasal polyp)
uc001bbs.2	mRNA turnover 4 homolog (S. cerevisiae)	-0.345195	-0.284622	chr1	+	19585324	3	19585480,19585939,19586619,	AATAAA,AATAAA,AGTAAA,	5,7,14,	92,156,15,	24,71,119,	2,89,16,
uc001bjq.2	runt-related transcription factor 3	-0.886593	-0.426875	chr1	-	25228613	2	25226011,25226059,	AATATA,AGTAAA,	39,4,	0,26,	41,34,	0,17,
uc001byb.2	chromosome 1 open reading frame 212	-0.404252	-0.276664	chr1	-	35320718	2	35319124,35320650,	multi,ATTAAA,	5,14,	1,66,	13,68,	0,62,
uc001chj.2	zinc finger, MYND-type containing 12	-0.575238	-0.874615	chr1	-	42896407	3	42896004,42896088,42896211,	AATAAA,ATTAAA,TATAAA,	13,0,0,	0,73,36,	17,32,1,	0,0,21,
uc001drb.2	transmembrane protein 56	-0.822511	-0.568658	chr1	+	95657424	6	95659506,95659615,95660502,95660955,95661012,95663158,	AATAAA,TATAAA,ATTAAA,AATAAA,AATAAA,AATAAA,	0,0,1,1,0,7,	0,0,0,0,46,0,	0,0,4,1,3,17,	0,17,1,1,0,6,
uc001gdl.3	transmembrane and coiled-coil domains 1	-0.349864	-0.400805	chr1	-	165697260	8	165693531,165695331,165695908,165696035,165696252,165696487,165696681,165696779,	ATTAAA,AATAAA,AATAAA,AATAAA,AATAAA,AATAAA,AATAAA,AATAAA,	0,0,16,6,42,12,3,27,	0,0,0,25,16,82,0,127,	0,0,27,9,33,101,3,51,	0,0,2,0,1,5,6,46,
uc001htw.2	component of oligomeric golgi complex 2	-0.6567	-0.327497	chr1	+	230829139	3	230829478,230829621,230829727,	ATTAAA,none,AATAAA,	2,0,28,	11,0,5,	0,2,62,	23,0,69,
uc001ijp.2	inter-alpha (globulin) inhibitor H5	-0.316228	-0.349366	chr10	-	7605004	4	7601637,7604389,7604691,7604742,	AATAAA,ATTAAA,CATAAA,none,	21,0,0,0,	63,42,0,0,	61,0,25,0,	16,0,30,0,
uc001kcs.1	growth hormone inducible transmembrane protein	-0.230041	-0.105238	chr10	+	85912104	10	85912184,85912239,85912299,85912383,85912453,85912537,85912804,85912866,85912929,85913002,	ATTAAA,AAGAAA,AATAAA,ACTAAA,ACTAAA,none,AATATA,none,AATACA,AATACA,	19,0,88,1,0,0,3,0,80,0,	61,7,916,0,0,22,0,0,179,0,	8,0,239,0,0,9,25,0,140,0,	13,0,363,24,0,0,0,0,159,0,
uc001lgz.2	IKAROS family zinc finger 5 (Pegasus)	-0.321545	-0.179724	chr10	-	124753296	3	124750328,124751964,124753193,	AATAAA,AATAAA,AATAAA,	3,25,0,	0,689,0,	15,112,0,	10,350,0,
uc001nmx.3	zinc finger protein 91 homolog (mouse); ZFP91-CNTF readthrough transcript; ciliary neurotrophic factor	-0.302675	-0.307265	chr11	+	58385179	2	58388431,58388512,	AATAAA,AATAAA,	30,22,	258,33,	73,35,	96,8,
uc001otu.2	Rho guanine nucleotide exchange factor (GEF) 17	-0.647984	-0.277079	chr11	+	73078825	4	73080082,73080125,73080161,73080347,	none,AATAAA,none,AATAAA,	0,5,7,0,	0,126,2,0,	0,57,28,0,	0,31,2,0,
uc001pff.2	splicing factor, arginine/serine-rich 2B	-0.592349	-0.761742	chr11	+	94801238	5	94801499,94802281,94802385,94802665,94804386,	none,AATAAA,AATATA,AATAAA,AATAAA,	0,0,0,0,8,	0,0,55,0,11,	0,0,0,2,39,	0,2,0,0,0,
uc001plx.1	protein phosphatase 2 (formerly 2A), regulatory subunit A, beta isoform	-0.980343	-0.631574	chr11	-	111612320	7	111609573,111609901,111610659,111611682,111611815,111612093,111612134,	AATAAA,AATAAA,AATAGA,none,AATGAA,none,none,	2,25,3,0,0,0,0,	0,0,0,0,0,15,0,	3,28,0,10,0,0,0,	0,0,0,0,6,0,2,
uc001psx.2	ATP synthase, H+ transporting, mitochondrial F0 complex, subunit G	-0.414469	-0.303837	chr11	+	118279813	2	118279916,118280558,	AATAAA,AATAAA,	68,17,	414,0,	210,57,	160,0,
uc001qpz.2	zinc finger protein 384	-0.321792	-0.360315	chr12	-	6776880	3	6775645,6775908,6775954,	AATAAA,TATAAA,TATAAA,	0,75,2,	0,43,13,	47,71,2,	0,31,3,
uc001rah.3	low density lipoprotein receptor-related protein 6	-1	-0.797886	chr12	-	12274060	4	12268964,12271288,12272150,12273715,	AATAAA,multi,AGTAAA,AATAAA,	3,0,0,0,	0,32,0,0,	16,64,3,0,	0,3,0,29,
uc001umy.2	gap junction protein, beta 2, 26kDa	-0.502516	-0.310587	chr13	-	20763040	3	20761611,20761684,20761942,	ATTAAA,AATAAA,ATTAAA,	2,2,10,	0,0,88,	0,13,45,	0,0,34,
uc001vnh.2	FERM, RhoGEF (ARHGEF) and pleckstrin domain protein 1 (chondrocyte-derived)	-0.303321	-0.153465	chr13	+	99100571	2	99100690,99101988,	AATGAA,AATAAA,	61,27,	216,17,	115,95,	293,124,
uc001voj.1	transmembrane 9 superfamily member 2	-0.146444	-0.144872	chr13	+	100215012	2	100215061,100215171,	AATAAA,AATAAA,	41,1,	372,0,	155,5,	317,0,
uc001wry.2	egl nine homolog 3 (C. elegans)	-0.368593	-0.564511	chr14	-	34395097	4	34393436,34394056,34394213,34394424,	AATAAA,AATAAA,AATAAA,AATAAA,	12,0,1,28,	0,32,0,164,	13,8,0,15,	0,0,0,31,
uc001zvq.2	pallidin homolog (mouse)	-0.613479	-0.504367	chr15	+	45898712	4	45899345,45900049,45901832,45901903,	ATTAAA,none,TATAAA,AATAAA,	0,0,2,32,	20,0,0,16,	0,0,0,29,	0,28,0,28,
uc001zxf.2	COP9 constitutive photomorphogenic homolog subunit 2 (Arabidopsis)	-0.894451	-0.469767	chr15	-	49420147	7	49417495,49417668,49417727,49419553,49419678,49419854,49420074,	ATTAAA,ATTAAA,TATAAA,AATAAA,ATTAAA,none,none,	1,4,0,1,0,0,0,	0,0,0,25,0,0,0,	8,7,0,0,8,7,0,	0,0,0,23,0,0,0,
uc002ano.2	ornithine decarboxylase antizyme 2	-0.133477	-0.125522	chr15	-	64980903	2	64979776,64980666,	AATAAA,multi,	81,91,	171,360,	186,233,	51,115,
uc002avm.3	neogenin homolog 1 (chicken)	-0.366143	-0.219331	chr15	+	73595037	4	73595732,73595787,73596030,73597542,	ATTAAA,AATGAA,none,AATACA,	6,0,0,80,	70,0,0,95,	4,0,7,153,	3,11,0,54,
uc002bfy.1	mesoderm development candidate 2	-0.507822	-0.476176	chr15	-	81271560	6	81268096,81270540,81270593,81270707,81271004,81271309,	AATAAA,AATAAA,ACTAAA,GATAAA,AATAGA,TATAAA,	7,8,12,1,0,25,	0,0,0,0,0,141,	14,24,0,2,4,17,	1,5,5,0,2,66,
uc002dca.3	calcineurin-like phosphoesterase domain containing 1	-0.573168	-0.45157	chr16	-	12758743	7	12753662,12754425,12755303,12756004,12756293,12757345,12758458,	ATTAAA,CATAAA,AATAAA,GATAAA,AATATA,ATTAAA,AATAAA,	0,0,1,7,0,1,4,	1,0,0,2,0,2,88,	6,0,0,2,0,21,2,	0,0,1,7,0,3,31,
uc002dje.2	methyltransferase like 9	-0.55688	-0.342998	chr16	+	21666753	3	21667255,21667536,21668790,	AATAAA,none,AATAAA,	25,0,85,	158,0,40,	44,0,169,	112,10,102,
uc002frs.1	gem (nuclear organelle) associated protein 4	-0.616213	-0.254871	chr17	-	648106	3	647659,647798,647865,	none,ATTAAA,CATAAA,	23,1,19,	0,0,44,	7,25,95,	0,0,55,
uc002gmx.2	transmembrane protein 220	-0.7	-0.68313	chr17	-	10618770	3	10617129,10617405,10618742,	AGTAAA,ATTAAA,AATAAA,	2,2,0,	0,98,0,	0,20,5,	0,0,7,
uc002ima.2	leucine rich repeat containing 46	-0.316049	-0.200978	chr17	+	45914486	2	45914594,45914689,	AGTAAA,AATACA,	30,46,	427,103,	426,220,	63,1,
uc002jnx.3	growth factor receptor-bound protein 2	-0.511182	-0.388988	chr17	-	73316449	4	73314159,73314232,73316095,73316229,	AATAAA,AATAAA,AATAAA,TATAAA,	103,0,7,0,	51,2,55,5,	86,0,16,0,	70,0,75,8,
uc002jwe.2	TIMP metallopeptidase inhibitor 2	-0.240316	-0.19738	chr17	-	76851749	4	76849063,76849281,76849320,76851631,	AATAAA,AAGAAA,AATAAA,AATAAA,	754,0,9,49,	820,0,94,279,	1863,0,9,27,	548,9,21,59,
uc002lpp.2	polypyrimidine tract binding protein 1	-0.227725	-0.21308	chr19	+	810826	3	811010,812221,812311,	ATTAAA,ATTAAA,AATAAA,	0,71,362,	0,453,668,	0,203,733,	10,279,264,
uc002qxj.2	tumor suppressing subtransferable candidate 1	-0.195511	-0.148647	chr2	-	3193105	2	3192698,3192744,	none,AATAAA,	6,107,	0,275,	18,271,	0,149,
uc002rdq.1	pumilio homolog 2 (Drosophila)	-0.901061	-0.390785	chr2	-	20451346	9	20448478,20448674,20449316,20449458,20449507,20449552,20449626,20449821,20451054,	multi,AATAAA,CATAAA,ACTAAA,TATAAA,GATAAA,ATTAAA,ATTAAA,AATAAA,	24,0,0,4,0,5,4,0,1,	0,0,0,0,0,0,0,0,21,	48,0,0,11,0,8,11,1,0,	0,12,0,24,0,0,9,0,2,
uc002svt.2	similar to U5 snRNP-specific protein, 200 kDa; small nuclear ribonucleoprotein 200kDa (U5)	-0.214681	-0.162433	chr2	-	96940750	2	96940078,96940471,	AATAAA,AATAAA,	22,208,	3,378,	16,270,	0,241,
uc002szz.2	thioredoxin domain containing 9	-0.720603	-0.812621	chr2	-	99936145	5	99935453,99935490,99935534,99935683,99936011,	CATAAA,AATAAA,ATTAAA,ATTAAA,none,	26,52,0,5,1,	0,3,21,37,88,	2,35,2,3,0,	1,0,0,0,4,
uc002tab.2	eukaryotic translation initiation factor 5B	-1	-0.360675	chr2	+	100015877	4	100016027,100016193,100016240,100016529,	TATAAA,none,ATTAAA,AATAAA,	0,0,33,0,	67,0,0,0,	0,0,49,18,	0,0,46,0,
uc002tpn.2	Sin3A-associated protein, 130kDa	-1	-1	chr2	-	128699580	2	128698791,128699144,	AATAAA,AATAAA,	57,0,	0,62,	29,0,	0,16,
uc002tvc.2	histamine N-methyltransferase	-0.436996	-0.325412	chr2	+	138771700	5	138771999,138772049,138772224,138773820,138773920,	AATAAA,AATAAA,ATTAAA,AGTAAA,AATAAA,	0,5,15,1,18,	46,81,268,0,20,	4,0,5,0,23,	0,34,2,0,23,
uc002uow.1	DnaJ (Hsp40) homolog, subfamily C, member 10	-0.579908	-0.428007	chr2	+	183641859	5	183642098,183642183,183642469,183642828,183643234,	multi,ATTAAA,AGTAAA,none,ATTAAA,	60,10,24,1,146,	210,71,0,0,30,	31,24,0,1,68,	38,66,0,1,16,
uc002usj.2	signal transducer and activator of transcription 1, 91kDa	-0.272433	-0.769621	chr2	-	191835429	8	191833762,191833878,191833996,191834342,191834664,191834719,191834891,191835296,	ATTAAA,ATTAAA,multi,none,AATACA,AATAGA,none,AAGAAA,	0,29,43,2,0,2,0,2,	0,10,38,0,20,0,0,0,	2,40,136,0,0,1,0,0,	0,0,21,0,0,3,39,0,
uc002vcj.2	frizzled homolog 5 (Drosophila)	-0.649769	-0.51909	chr2	-	208631706	6	208627332,208627411,208627896,208628690,208631269,208631345,	ATTAAA,none,AATATA,none,AATATA,AATGAA,	2,0,0,2,2,2,	0,0,0,0,0,25,	12,0,0,0,2,1,	12,0,0,0,0,49,
uc002wic.2	DDRGK domain containing 1	-0.156369	-0.12487	chr20	-	3171299	2	3171004,3171168,	AAGAAA,ATTAAA,	26,264,	0,99,	45,299,	15,253,
uc002wmd.3	hypothetical protein KIAA1434	-0.516041	-0.252434	chr20	-	5528307	4	5525090,5527029,5527110,5527290,	AATAAA,AATATA,multi,AATAAA,	74,0,4,8,	0,0,5,1,	131,9,10,20,	27,0,0,25,
uc002wsx.1	NTF2-like export factor 1	-0.477767	-0.723429	chr20	+	23335101	2	23335346,23335407,	AGTAAA,AATACA,	6,2,	63,0,	4,5,	65,0,
uc002zdv.2	1-acylglycerol-3-phosphate O-acyltransferase 3	-0.611678	-0.240709	chr21	+	45402273	8	45402433,45403235,45404548,45404662,45405306,45406414,45407009,45407468,	AGTAAA,none,AATAAA,ATTAAA,none,ATTAAA,multi,ATTAAA,	3,0,3,3,0,8,51,0,	12,0,48,26,0,23,1,0,	0,8,10,7,15,36,65,0,	9,0,42,1,0,44,24,0,
uc003amc.2	solute carrier family 5 (sodium/glucose cotransporter), member 1	-0.233165	-0.429539	chr22	+	32506200	8	32506349,32506488,32506644,32506996,32507687,32508487,32508519,32509018,	multi,none,AAGAAA,AATAAA,AATAAA,AATAAA,none,AATAAA,	65,0,0,56,11,53,4,5,	3,0,38,0,9,0,0,0,	15,0,0,17,0,26,0,0,	47,0,0,56,0,5,0,1,
uc003apg.2	myosin, heavy chain 9, non-muscle	-0.145668	-0.237251	chr22	-	36678714	3	36677327,36677394,36677694,	AATAAA,AATAAA,AATAAA,	28,3,127,	58,0,676,	156,0,229,	99,2,430,
uc003apk.1	thioredoxin 2	-0.531115	-0.169673	chr22	-	36863851	2	36863097,36863416,	AATAAA,AAGAAA,	183,76,	98,501,	271,202,	133,199,
uc003byk.2	transmembrane protein 43	-0.717137	-0.309511	chr3	+	14183295	5	14183998,14184190,14184364,14184660,14185179,	none,GATAAA,ATTAAA,GATAAA,multi,	0,0,0,9,12,	0,0,0,81,0,	0,2,0,21,64,	0,0,0,32,20,
uc003ccg.2	ubiquitin-conjugating enzyme E2E 2 (UBC4/5 homolog, yeast)	-0.624426	-0.309214	chr3	+	23631322	3	23631449,23632068,23632347,	ATTAAA,multi,ATTAAA,	0,19,17,	0,90,0,	0,85,0,	7,42,0,
uc003cfl.3	cartilage associated protein	-0.595812	-0.479562	chr3	+	33183940	8	33184647,33184952,33184998,33185135,33186521,33188319,33189213,33189262,	AAGAAA,AAGAAA,AGTAAA,AATAAA,AATAAA,AATAAA,none,ATTAAA,	17,0,5,0,32,7,2,0,	43,0,0,0,1,0,0,0,	26,0,1,0,55,10,2,13,	35,0,19,0,18,0,0,0,
uc003dnu.2	FERM domain containing 4B	-0.362391	-0.358057	chr3	-	69221012	2	69219148,69219420,	AATAAA,AATAAA,	8,35,	0,84,	25,92,	0,138,
uc003ehx.3	zinc finger protein 148	-0.333538	-0.382492	chr3	-	124951185	9	124944516,124946057,124946297,124946396,124946480,124949860,124950053,124950128,124950564,	AATAAA,ATTAAA,ATTAAA,AATAAA,none,AATAAA,ATTAAA,AATAAA,AATAAA,	11,2,4,8,0,1,0,0,0,	2,0,5,109,0,0,0,0,48,	18,0,14,2,0,2,0,0,0,	0,0,87,19,0,0,2,0,38,
uc003elq.3	CCHC-type zinc finger, nucleic acid binding protein	-0.152198	-0.219883	chr3	-	128889296	7	128886659,128888331,128888413,128888743,128889097,128889124,128889152,	AATAAA,ATTAAA,AATAAA,AATAAA,none,none,none,	0,100,43,1,0,0,0,	0,159,127,0,0,15,0,	14,104,6,7,0,0,0,	0,85,26,0,1,0,0,
uc003epx.1	signal recognition particle receptor, B subunit	-0.288038	-0.394107	chr3	+	133538610	7	133538752,133538830,133538942,133539015,133539076,133539466,133539522,	none,none,none,none,AATACA,AATACA,AAGAAA,	150,5,0,0,5,10,47,	366,10,0,0,0,9,18,	114,5,0,4,5,73,30,	106,11,0,0,0,1,8,
uc003etw.2	zinc finger and BTB domain containing 38	-0.910032	-0.646774	chr3	+	141164818	4	141167468,141167543,141167752,141168625,	ATTAAA,ATTAAA,AATAAA,AGTAAA,	0,0,2,6,	0,96,0,0,	0,14,6,0,	23,11,0,0,
uc003eya.2	eukaryotic translation initiation factor 2A, 65kDa	-0.20289	-0.299944	chr3	+	150301698	3	150301885,150302026,150303797,	ATTAAA,AATGAA,AATAAA,	42,2,2,	207,0,0,	16,4,0,	85,2,0,
uc003fiw.3	transducin (beta)-like 1 X-linked receptor 1	-0.697982	-0.630908	chr3	-	176743286	4	176738544,176740299,176742236,176742546,	AATAAA,AATAAA,ATTAAA,AGTAAA,	7,0,6,0,	0,0,57,0,	37,0,2,0,	6,0,10,0,
uc003fup.2	protein phosphatase 1, regulatory (inhibitor) subunit 2	-0.660973	-0.380672	chr3	-	195243694	2	195241225,195241303,	AATAAA,ATTAAA,	22,8,	6,64,	84,26,	12,23,
uc003gic.2	syntaxin 18	-0.428347	-0.328404	chr4	-	4421761	2	4420699,4421206,	AATAAA,AATAAA,	15,43,	0,105,	41,106,	3,105,
uc003iur.3	signal peptidase complex subunit 3 homolog (S. cerevisiae)	-0.170789	-0.247464	chr4	+	177249481	6	177249496,177249746,177250145,177250544,177252703,177253393,	multi,CATAAA,none,ATTAAA,CATAAA,multi,	154,0,8,0,0,777,	402,0,0,0,39,833,	48,1,13,0,23,1085,	279,0,53,0,0,1082,
uc003iuu.1	aspartylglucosaminidase	-0.247766	-0.431603	chr4	-	178352862	3	178351932,178352292,178352718,	AATAAA,AATACA,AATAAA,	96,0,85,	22,0,61,	60,3,5,	93,0,146,
uc003kfl.2	secretory carrier membrane protein 1	-0.30819	-0.207222	chr5	+	77771491	4	77773801,77774102,77774637,77776560,	CATAAA,AATAAA,AATACA,AATAAA,	0,198,0,13,	54,14,0,0,	3,110,5,10,	0,113,0,0,
uc003kyd.2	AF4/FMR2 family, member 4	-0.390475	-0.496583	chr5	-	132216751	3	132211094,132211211,132211602,	multi,ATTAAA,ATTAAA,	40,1,0,	45,27,0,	129,3,0,	25,0,11,
uc003lbf.3	transforming growth factor, beta-induced, 68kDa	-0.729052	-0.1547	chr5	+	135398915	4	135399135,135399278,135399353,135399500,	none,CATAAA,none,AATAAA,	0,0,0,50,	5,131,0,26,	0,8,4,174,	0,27,0,153,
uc003lvk.2	SAP30-like	-0.81784	-0.361255	chr5	+	153835588	5	153835704,153835827,153835870,153837675,153840610,	AATAAA,ATTAAA,ATTAAA,AATATA,AATAAA,	8,0,0,0,32,	0,0,49,0,0,	36,0,0,0,132,	14,28,0,0,29,
uc003miy.2	alanine-glyoxylate aminotransferase 2-like 2	-0.614582	-0.644293	chr5	-	177635916	5	177635497,177635543,177635586,177635647,177635740,	ATTAAA,ATTAAA,multi,AATAAA,none,	4,1,13,0,0,	0,0,10,10,0,	0,9,36,13,0,	0,0,6,3,11,
uc003nyk.2	RD RNA binding protein	-0.319937	-0.279501	chr6	-	31920078	3	31919866,31919943,31920006,	none,none,AGTAAA,	11,0,74,	0,0,280,	27,20,115,	1,0,66,
uc003ocs.1	major histocompatibility complex, class II, DP alpha 1	-0.623847	-0.23126	chr6	-	33033124	2	33032795,33032933,	AATAAA,AGTAAA,	106,0,	108,396,	67,0,	138,27,
uc003sxr.3	heterogeneous nuclear ribonucleoprotein A2/B1	-0.358734	-0.233178	chr7	-	26231958	5	26229550,26229749,26229932,26230635,26231468,	AATAAA,AATAAA,AATAAA,AATAAA,AATAAA,	0,29,12,0,111,	0,15,12,0,1146,	5,102,23,0,330,	0,70,0,0,630,
uc003yhq.3	similar to ubiquinol-cytochrome c reductase binding protein; ubiquinol-cytochrome c reductase binding protein pseudogene; ubiquinol-cytochrome c reductase binding protein	-0.314147	-0.148498	chr8	-	97243283	8	97239311,97240373,97240414,97241333,97242049,97242740,97242918,97243134,	AATAAA,none,AAGAAA,none,CATAAA,AATAAA,AATAAA,AATAAA,	9,2,0,3,0,1,8,84,	0,0,0,0,0,0,13,293,	0,0,0,5,1,0,11,201,	0,0,0,0,0,0,0,260,
uc003ztm.2	ubiquitin-conjugating enzyme E2R 2	-0.352902	-0.26103	chr9	+	33917235	4	33917505,33917982,33918224,33920395,	none,AATAAA,AATACA,AATAAA,	11,65,0,17,	31,200,0,0,	0,184,0,28,	11,123,0,0,
uc004axq.2	nuclear cap binding protein subunit 1, 80kDa	-0.96392	-0.678864	chr9	+	100433481	4	100433713,100433911,100435901,100435995,	none,AATAAA,AATAAA,AATAAA,	0,0,24,18,	19,0,1,0,	3,1,11,25,	4,0,0,0,
uc004bof.2	NIMA (never in mitosis gene a)-related kinase 6	-0.608655	-0.832007	chr9	+	127113226	5	127113595,127113735,127114357,127114716,127114764,	none,GATAAA,TATAAA,AATAAA,none,	0,18,0,27,1,	0,28,0,0,0,	0,5,0,17,0,	0,43,0,0,0,
uc010avr.2	coiled-coil domain containing 85C	-0.26856	-0.3169	chr14	-	99981583	4	99977604,99978373,99978433,99980252,	AATACA,AATAAA,AGTAAA,TATAAA,	0,57,7,0,	0,75,42,0,	0,80,5,0,	0,32,13,0,
uc010bkb.1	c-src tyrosine kinase	-0.290914	-0.441018	chr15	+	75094854	3	75095238,75095536,75095571,	AAGAAA,AATAAA,none,	39,42,0,	30,8,0,	20,101,2,	83,57,0,
uc010cfm.2	NAD(P)H dehydrogenase, quinone 1	-0.221809	-0.336959	chr16	-	69744879	3	69743307,69743839,69744750,	AATAAA,AAGAAA,AATAAA,	53,0,45,	118,0,313,	148,0,147,	0,0,43,
uc010fyy.2	histone deacetylase 4	-0.593641	-0.703268	chr2	-	239974793	3	239969866,239970388,239970880,	AATAAA,ATTAAA,AATAAA,	78,5,0,	0,3,0,	13,2,0,	4,15,23,
uc010gdb.2	GDNF-inducible zinc finger protein 1	-1	-0.438654	chr20	+	23351078	5	23351550,23352243,23352771,23352896,23353677,	AATAAA,AATGAA,AATAAA,AATAAA,AATAAA,	0,0,0,0,4,	0,153,0,0,0,	0,2,6,14,15,	0,0,18,0,0,
uc010gor.2	transmembrane protease, serine 2	-0.345443	-0.374958	chr21	-	42838069	2	42836481,42837937,	AATAAA,ATTAAA,	25,62,	5,116,	27,40,	8,83,
uc010ifo.2	PDS5, regulator of cohesion maintenance, homolog A (S. cerevisiae)	-0.579085	-0.357206	chr4	-	39827105	2	39824485,39825939,	AATAAA,AATAAA,	36,53,	0,257,	60,19,	66,111,
uc010iwg.2	GC-rich promoter binding protein 1	-0.2441	-0.244773	chr5	+	56558579	3	56558908,56559068,56559408,	AATAAA,none,AATAAA,	53,0,14,	562,0,19,	273,0,33,	450,3,1,
uc010jpv.2	acyl-CoA thioesterase 13	-0.247278	-0.20079	chr6	+	24701843	5	24701901,24701937,24703064,24704228,24704583,	AAGAAA,AATAAA,AATAAA,ATTAAA,AATAAA,	2,50,0,0,4,	0,342,0,0,0,	0,145,3,0,10,	3,158,0,0,0,
uc010sza.1	WD repeat and SOCS box-containing 2	-0.418223	-0.472545	chr12	-	118472001	3	118470500,118470713,118471156,	AATAAA,AAGAAA,none,	18,7,0,	8,19,1,	36,3,0,	23,25,0,
uc011amm.1	apolipoprotein L, 2	-0.139523	-0.177649	chr22	-	36623450	2	36622258,36622671,	AATAAA,AATAAA,	15,256,	5,528,	113,319,	25,203,
uc011jxz.1	aryl hydrocarbon receptor	-0.191575	-0.487504	chr7	+	17382688	3	17384115,17385391,17385768,	AATAAA,AATAAA,AATAAA,	0,24,1,	0,267,0,	0,150,1,	37,70,0,
uc011lyc.1	F-box and WD repeat domain containing 2	-0.492567	-0.341191	chr9	-	123526837	6	123519255,123519289,123521476,123521545,123526454,123526513,	none,AATAAA,AATAAA,ATTAAA,ATTAAA,AGTAAA,	4,1,21,0,9,2,	0,0,16,1,61,0,	9,5,20,6,15,8,	0,13,1,0,44,6,
